# Supplementary material for: Geochemical signatures of sedimentary and diagenetic processes in the trace fossil Rosselia from the Pliocene in Taiwan
Source: Sci Rep. 2022 Dec 24;12:22316. doi: 10.1038/s41598-022-26772-0 (PMC9789977; doi:10.1038/s41598-022-26772-0)
Supplement: Supplementary file 1 — Supplementary Information. [file 41598_2022_26772_MOESM1_ESM.xlsx]

## Sheet: Sheet1
TOC/d13C	Comparison	Significance (p-value)	Chi-squared Statistics
TOC	Dark vs. Light vs. Diagenetic laminae	0.001362	13.198
TOC	Unaltered vs. Diagenetic laminae	0.006579	7.3844
d13C	Dark vs. Light vs. Diagenetic laminae	0.0007542	14.38
d13C	Unaltered vs. Diagenetic laminae	0.001161	10.552
